# Supplementary material for: Methylation-Mediated Silencing of miR-124-3 Regulates LRRC1 Expression and Promotes Oral Cancer Progression
Source: Cancers (Basel). 2025 Mar 28;17(7):1136. doi: 10.3390/cancers17071136 (PMC11988110; doi:10.3390/cancers17071136)
Supplement: Supplementary file 1 [file cancers-17-01136-s001.zip]

Archive with 3 entries (3 files):
- Figure S1.tif
- Figure S2.tif
- miR124 2025.2.14 Table S1.pdf
